# Supplementary material for: A High-Strength, Anti-Swelling Sodium Alginate/Polyacrylamide Hydrogel Strain Sensor for Underwater Motion Monitoring and Information Transmission
Source: Gels. 2026 May 28;12(6):468. doi: 10.3390/gels12060468 (PMC13298718; doi:10.3390/gels12060468)
Supplement: Supplementary file 1 [file gels-12-00468-s001.zip]

Archive with 1 entries (1 files):
- gels-4321424-supplementary.pdf
